# Supplementary material for: Human Papillomavirus Same Genotype Persistence and Risk of Cervical Intraepithelial Neoplasia2+ Recurrence
Source: Cancers (Basel). 2021 Jul 21;13(15):3664. doi: 10.3390/cancers13153664 (PMC8345074; doi:10.3390/cancers13153664)
Supplement: Supplementary file 1 [file cancers-13-03664-s001.zip]

Archive with 1 entries (1 files):
- cancers-1288276-supplementary.pdf
